# Supplementary material for: The COMFORT Trial: A Randomised Control Trial Comparing Group‐Based COMpassion‐FOcused Therapy Techniques and Breathing Pattern ReTraining With Treatment as Usual on the Psychological Functioning of Patients Diagnosed With Cancer Recurrence
Source: Cancer Med. 2025 Jul 30;14(15):e71047. doi: 10.1002/cam4.71047 (PMC12308747; doi:10.1002/cam4.71047)
Supplement: Supplementary file 1 — Data S1. [file CAM4-14-e71047-s001.xlsx]

## Sheet: Sheet1
Supplemental Table 1. Statistical comparison of characteristics between Complete Entry
Participant (N=122) and participants lost-to-follow up at 18 weeks (N=38)
	Test used to compare complete entry participants (N=122) with lost-to-follow ups at 18 weeks (N=38)	Test statistic and p-value
Trial Arm	Chi-Squared test	χ2 = 0; p=1 (N=19 participants lost to follow up in both the intervention and control groups)
Age	T test	t=-45.5; p = 0.65
Gender	Chi-Squared test	χ2 = 0.30, p=0.59
Employment Status	Fisher exact	p=0.62
Level of Education	Fisher exact	p=0.44
Primary Site of Cancer	Fisher exact test with simulated p-value	p=0.11
Number of Recurrences	Mann-Whitney-Wilcoxon	W=2400; p=0.65
Supplemental Table 2. Pearson’s product-moment correlations of scores between assessment time periods
In a final step, the correlation of each measure between timepoints was assessed using Pearson’s product-moment correlation. Correlations are reported as the value of the correlation estimate and its 95% confidence interval.
Outcome	Baseline to 6 weeks	6 weeks to 18 weeks	Baseline to 18 weeks
Distress Thermometer Score	0.21 (0.05,0.37)	0.39 (0.23,0.53)	0.25 (0.08,0.41)
PHQ9 Score	0.43 (0.28,0.56)	0.48 (0.34,0.61)	0.42 (0.27,0.56)
GAD7 Score	0.51 (0.37,0.62)	0.44 (0.28,0.57)	0.36 (0.19,0.50)
IES-R Score	0.51 (0.37,0.62)	0.61 (0.49,0.71)	0.52 (0.38,0.64)
SPA (MiniMAC) Score	0.56 (0.43,0.67)	0.47 (0.32,0.60)	0.55 (0.41,0.66)
SNA (MiniMAC) Score	0.51 (0.38,0.63)	0.58 (0.44,0.68)	0.58 (0.45,0.69)
Supplemental Table 3. Intraclass Correlations of measures (grouped by participant)
The ICC can be interpreted as the proportion of the variance explained by the grouping of measures within individuals.
Outcome	ICC (Group = Participant)
Distress Thermometer Score	0.207
PHQ9 Score	0.436
GAD7 Score	0.419
IES-R Score	0.535
SPA (MiniMAC) Score	0.521
SNA (MiniMAC) Score	0.533
